# Supplementary material for: Development of Chitosan-Coated Atorvastatin-Loaded Liquid Crystalline Nanoparticles: Intersection of Drug Repurposing and Nanotechnology in Colorectal Cancer Management
Source: Pharmaceutics. 2025 May 27;17(6):698. doi: 10.3390/pharmaceutics17060698 (PMC12196457; doi:10.3390/pharmaceutics17060698)
Supplement: Supplementary file 1 [file pharmaceutics-17-00698-s001.zip]

Archive with 1 entries (1 files):
- pharmaceutics-3594990-supplementary.pdf
